# Supplementary material for: The genome of Dasychira pudibunda nucleopolyhedrovirus (DapuNPV) reveals novel genetic connection between baculoviruses infecting moths of the Lymantriidae family
Source: BMC Genomics. 2015 Oct 8;16:759. doi: 10.1186/s12864-015-1963-9 (PMC4599791; doi:10.1186/s12864-015-1963-9)
Supplement: Additional file 1: Table S1. — Predicted ORFs and repeat regions in the genome of DapuNPV. This file lists the ORFs predicted (with its direction and promoter sequences) in the genome of DapuNPV and their homologues in 15 other completely sequenced baculoviruses. (XLSX 31 kb) [file 12864_2015_1963_MOESM1_ESM.xlsx]

## Sheet: Arkusz1
DapuNPV ORF	Name	Full name/protein domains	Begin	End	Polarity	Promoter motif	Homologues in other baculoviruses
							Alphabaculovirus group I										Alphabaculovirus group II		Betabaculovirus	Gammabaculovirus	Deltabaculovirus
							OpMNPV	AcMNPV	AgNPV	AnpeNPV	CfDEF MNPV	CfMNPV	ChocNPV	ChroNPV	EppoNPV	HycuNPV	ChchNPV	LyxyNPV	CpGV	NeseNPV	CuniNPV
1	polh	polyhedrin	1	738	F	L	3	8	1	1	1	1	1	1	1	1	1	1	1	1
2	cap1629	capsid associated protein	2334	901	R		2	9	152	147	149	146	2	2	136	2	2	2	2
3	pk1	protein kinase 1	2333	3157	F	L	1	10	151	146	148	145	3	3	135	3	3	3	3
4	dapu004	putative uncharacterized protein with disorder	3354	3148	R	L
5	pe38	PE38 RING finger protein	4319	3390	R	E, L	152	153	146	144	146	144	4	5	133	5
	hr1	homologous repeat 1	4604	5445
6	ie2	immediate early gene 2	6691	554	R	E	151	151	145	141	143	142	6	6	131	6
7	dapu007	putative uncharacterized protein	7247	7017	R		150
8	p8.9	8.9kDa basic protein	7259	8200	F	E	149
9	p25	protein 25 with disorder	9293	8517	R	E	148
10	p32	putative uncharacterized protein with signal peptide and disorder	9663	10520	F	E	147									8
11	pif5	per os infectivity factor 5	10722	11831	F	L	146	148	144	139	141	141	8	9	130	9	7	10	18	38	102
12	ie1	immediate early gene 1	13541	11859	R	E	145	147	143	138	140	140	9	10	129	10	16	12	7
13	dapu013	putative uncharacterized protein with DUF884 domain	13595	14179	F	E	144	146	142	137	139	139	10	11	128	11	15	13	8
14	hrf1	host range factor 1 protein	14236	14565	F	E	143
15	cbp	chitin-binding protein	1489	14603	R	L	142	145	141	136	138	138	11	12	127	12	14	14	9	67
16	odv-e27	occlusion derived envelope protein	15787	14894	R	L	141	144	140	135	137	137	12	13	126	13	13	15	97	66	32
17	odv-e18	occlusion derived envelope protein	16071	15814	R		140	143	139	134	136	136	13	14	125	14	12	16	14	65	31
18	p49	caspase inhibitor	17527	16073	R	L	139	142	138	133	135	135	14	15	124	15	11	17	15	63	30
19	ie0	immediate early gene 0	18277	1754	R	E, L	138	141	137	132	134	134	15	16	123	16	10	18
20	me53	viral DNA replication protein	18644	20011	F	E, L	137	139	136	131	133	132	17	17	122	17	8	21	143
21	ctl1	conotoxin-like protein 1	20384	20223	R	L	136	3				131	18	18			74
22	dapu022	putative uncharacterized protein	21181	20429	R	E, L	135									18
	hr2	homologous repeat 2	21281	21683
23	dapu023	putative uncharacterized protein	21749	21264	R	E
24	dapu024	putative uncharacterized protein	21801	22142	F	E
25	p74	occlusion derived envelope protein	22215	24149	F	E, L	134	138	134	129	132	130	19	20	121	19	17	24	60	50	74
26	p10	fibrous body protein	24428	24150	R	E, L	133	137	131	128	131	129	20	21	120	20	18	37	22
27	p26	protein p26	25179	24478	R		132	136	130	127	130	128	21	22	119	21	19	36
28	alkexo	alkaline exonuclease	26681	25410	R	E	131	133	129	124	128	126	23	24	118	23	127	150	125	31	54
29	dapu029	putative uncharacterized protein with disorder	27382	26696	R	E, L	130	132	128	123	127	125	24	25	117	24
30	pep	polyhedral envelope protein	28277	27384	R	L	129	131	127	122	126	124	25	26	116	25	121	120	22
31	gp16	glycoprotein 16 with signal peptide	28633	28322	R	L	128	130	126	121	125	123	26	27	115	26	133
32	p24	capsid protein	29223	28645	R	E, L	127	129	125	120	124	122	27	28	114	27	134	122	71
	A-C rich	AC rich region	29405	29615
33	gp64	major budded virus envelope glycoprotein	30079	31608	F	E, L	126	128	124	119	123	119	29	29	112	28
34	cath	cathepsin	32750	31776	R	E, L	125	127		118	122	118	30	30	111	29	64	74	11
35	chit	chitinase	32792	34444	F	L	124	126		117	121	117	31	31	110	30	65	66	10
	hr3	homologous repeat 3	34524	35138
36	lef7	late expression factor 7	35171	35809	F	E	123	125	123	116	120	115	33	34	109	31
37	dapu036	putative uncharacterized protein with 6 tm domains	36583	35858	R	E, L	122	124	120	114	118	113	35	35	108	32
38	dapu037	putative uncharacterized protein with signal peptide and disorder	36770	36982	F	E	121	122	119		117	112	36	36		33
39	dapu038	putative uncharacterized protein	37239	36997	R	E, L	120	120	118	112	115	111	37	37	107	34
40	pif1	per os infectivity factor 1	38871	37282	R	L	119	119	117	111	114	110	38	39	106	35	131		75	79	29
41	dapu042	putative uncharacterized protein	39604	38897	R		118									36
42	dapu043	putative uncharacterized protein with DUF1629 domain	39905	39612	R	E, L	117	117	116	109	113	109	39	40	104	37
43	bro a	baculovirus repeated open reading frame a	40461	39871	R		116		115	108	112	107	40	41	103	38		108
44	pif3	per os infectivity factor 3	40491	41108	F		115	115	114	107	111	106	41	42	102	39		112	35	69	46
45	dapu045	putative uncharacterized protein	41133	42407	F	L	114	114	113	106	109	105	42	43	100	40
46	dapu046	putative uncharacterized protein	42482	42676	F	E	113		112		108	104	43			42
47	dapu047	putative uncharacterized protein with tm domain	42887	42681	R
48	dapu048	putative uncharacterized protein with RINGff4 and 2 tm domains	43048	43542	F		112	111	110	104	106				97	44		72
49	dapu049	putative uncharacterized protein with DUF1443 and tm domains	43686	43856	F	E, L	111	110	109		105	101	45			45	98	102	53
50	cbpl	chitin binding protein like	44132	43848	R	L	110
51	odv-ec43	occlusion derived envelope/capsid protein	44165	45337	F	L	109	109	107	101	103	100	46	48	95	46	99	103	55	70	69
52	dapu052	putative uncharacterized protein with Baculo_11_kDa and tm domains	45341	45667	F	L	108	108	106	100	102	99	47		94	47	100	104
53	dapu053	putative uncharacterized protein with DUF816 domain and disorder	46427	45657	R	L	107	106/107	104	99	100	98	48		93	48	107	115	52	32
54	iap4	inhibitor of apoptosis protein 4	46493	46675	F		106				99				92
55	dapu056	putative uncharacterized protein	46967	46836	R	E
56	dapu057	putative uncharacterized protein	46966	47127	F	E
57	he65	RNA ligase	47108	48757	F	E		105	101	97	97/98						73
58	p87c	putative capsid protein	5078	48777	R	L	105	104	100	96	96	97	50	49	91	49	97	101
59	p48	protein p48	50804	52039	F	L	104	103	99	95	95	96	51	50	90	50	96	100	83	33	55
60	p12	nuclear actin accumulation required protein	52017	52355	F	E, L	103	102	98	94	94	95	52	51	89	51	95	99	84
61	p40	nucleocapsid protein component	52365	53429	F	L	102	101	97	93	93	94	53	52	88	52	94	98	85	35	22
62	p6.9	basic DNA binding protein	53466	53621	F	E, L	101	100	96	92	92	93	54	53	87	53	93	97	86	36	23
63	lef5	late expression factor 5	54409	53618	R		100	99	95	91	91	92	55	54	86	54	92	96	87	58	88
64	p38	38K protein	54356	55300	F	L	99	98	94	90	90	91	56	55	85	55	91	95	88	59	87
65	bro b	baculovirus repeated open reading frame b	56355	55315	R
66	pif4	per os infectivity factor 4	5691	56404	R	E	97	96	93	88	89	88	59	58	84	58	88	94	89	60	90
67	hel	DNA helicase	56912	60583	F	L	96	95	92	87	88	87	60	59	83	59	87	93	90	61	89
68	odv-e25	occlusion derived envelope protein	61315	60626	R	L	95	94	91	86	87	86	61	60	82	60	86	92	91		15
69	p18	protein p18 with DUF682 domain	61799	6132	R	E	94	93	90	85	86	85	62	61	81	61	85	91	92	25	13
70	p33	sulfhydryl oxidase	61798	62646	F		93	92	89	84	85	84	63	62	80	62	84	90	93	24	14
71	dapu071	putative uncharacterized protein with tm domain and disorder	62660	63265	F	E, L	92	91	88	83	84				79	63
72	lef4	late expression factor 4	64625	63252	R		91	90	87	82	83	82	65	64	78	64	83	89	65	62	96
73	vp39	capsid protein	64637	65686	F	E, L	90	89	86	81	82	81	66	65	77	65	82	88	96	89	24
74	cg30	putative transcriptional regulator	65697	66446	F		89	88	85	80	81	80	67	66	76	66
75	p15	putative capsid protein	66861	66406	R	E	88	87	84		80	79	68			67
76	dapu076	putative uncharacterized protein with signal peptide	67139	66972	R	E	87	85
	hr4	homologous repeat 4	67244	67570
77	dapu077	putative uncharacterized protein	67591	67250	R	E
78	vp91	capsid associated protein	70053	67594	R	L	86	83	82	79	78	78	70	68	75	68	81	87	101	84	35
79	tlp	telokin like protein	70022	70489	F	L	85	82	81	78	77	77	71	69	74	69	80	86	102
80	dapu080	putative uncharacterized protein with DUF845, tm domains and disorder	70371	71027	F	L	84	81	80	77	76	76	72	70	73	70	79	85	103	48	106
81	gp41	occlusion derived envelope glycoprotein	71020	72123	F	E, L	83	80	79	76	75	75	73	71	72	71	78	84	104	47	33
82	end	endonuclease	72126	72440	F		82	79	78	75	74	74	74	72	71	72			65
83	dapu083	putative uncharacterized protein with DUF912 and tm domains	72437	72754	F	L	81	78	77	74	73	73	75	73	70	73	77	83	105	46	34
84	vlf1	very late factor 1	72756	73880	F		80	77	76	73	72	72	76	74	69	74	76	82	106	45	18
85	dapu085	putative uncharacterized protein with signal peptide, DUF843 and tm domains	73892	74146	F	L	79	76	75	72	71	71	77	75	68	75	56	81	107
86	dapu086	putative uncharacterized protein with DUF1160 domain	74151	74543	F	E	78	75	74	70	70	70	78	76	67	76	57	80	108
87	dapu087	putative uncharacterized protein with DUF2704 domain and disorder	74555	75073	F	E, L	77	74	73	69	69	69	79	77	66	77
88	dapu088	putative uncharacterized protein with DUF2682 and tm domains	75070	75324	F	E, L	76	73	72	68	68	68	80	78	65	78
89	dapu089	putative uncharacterized protein with DUF2729 domain	75506	75339	R	L	75	72	71	67	67	67	81	79	64	79
90	iap2	inhibitor of apoptosis protein 2	76243	75533	R		74	71	70	66	66	66	82	80	63	80	62	75	17
91	pif6	per os infectivity factor 6	76772	76377	R		73	68	68	64	64	64	84	82	61	82	61	76	114	41	58
92	lef3	late expression factor 3	76771	77889	F		72	67	67	63	63	63	85	83	60	83	60	77	113
93	des	desmoplakin	80501	77886	R	L	71	66	66	62	62	62	86	84	59	84	59	78	112		92
94	dnapol	DNA polymerase	80511	83468	F	E	70	65	65	61	61	61	87	85	58	85	58	79	111	28	91
95	spl	spheroidin-like protein	83512	84456	F	L	69	64		60	60	60	88	86	57	86	67	64	13
96	ubil	ubiquitin like protein	85800	85267	R	E
97	lef9	late expression factor 9	87688	86219	R	E	65	62	62		58	59	89	88		89	52	61	117	40	59
98	fp25	few polyhedra 25kDa protein	87755	88381	F	E, L	64	61	61	58	57	58	90	89	55	90	51	60	118
99	ChaB1	ChaB domain protein 1	88499	88771	F		63	60	60	57	56	57	91	90	54	91	50	59
100	ChaB2	ChaB domain protein 2	88782	89273	F		62	59	59	56	55	56	92	91	53	92	49	58
101	dapu101	putative uncharacterized protein with DUF918 domain	89781	8929	R	E	61	57	58	55	54	55	93	92	52	93	48	57
102	dapu102	putative uncharacterized protein with DUF2719 domain	90213	89965	R		60	56	57		53	54	94	93		94	47
103	dapu103	putative uncharacterized protein	90421	90215	R		59	55	56	54	52	53	95	94	50	95	46	56		22
104	vp1054	capsid associated protein	91619	90483	R	L	58	54	55	53	51	52	96	95	49	96	45	55	138	85	8
105	lef10	late expression factor 10	91710	91468	R		57	53a	54	52	50	51	97	96	48	97	44	54
106	bRING	baculovirus RING-like protein	92119	91679	R	E, L	56	53	53	51	49	50	98	97	47	98	41	52	134		28
107	DnaJ	DnaJ domain protein	93310	92354	R		55	51	52	50	48	49	99	98	46	101	38	49
108	lef8	late expression factor 8	93337	95991	F		54	50	51	49	47	48	100	99	45	102	37	48	131	81	26
109	pcna	proliferating cell nuclear antigen	96021	96770	F		53	49				47	101	100		103
110	etm	EcoRI T medium fragment	96772	97101	F		52	48	50	47	46	46	102	101	44	104
111	dapu111	putative uncharacterized protein	97136	97381	F	E	51	47								105
112	odv-e66	occlusion derived envelope protein	99509	97461	R	E, L	50	46	49	45	45	45	103	102	42	106	101	125
113	dapu113	putative uncharacterized protein	99919	99557	R		49	44	48		44	44	104	103
114	dapu114	putative uncharacterized protein	100082	99891	R	L	48	43	47	43	43	43	105	104	40	107
115	gta	global transactivator	101581	100085	R		47	42	46	42	42	42	106	105	39	108
116	lef12	late expression factor 12	102105	10159	R	E, L	46	41	45	41	41	41	107	106	38	109
117	p47	transcription regulator	102089	103288	F		45	40	44	40	40	40	108	107	37	110	33	44	68	49	73
118	pkip1	protein kinase interacting 1 protein	103829	103329	R	L	44	24	43	39	39	39	109	108	36	111	146	106
119	ssdbp	ssDNA binding protein	104741	103839	R	E	43	25	42	38	38	38	110	109	35	112	22	43	81	22
120	dapu120	putative uncharacterized protein with DUF424 domain	104796	105179	F	L	42	26	41	37	37	37	111	110	34	113		32
121	iap1	inhibitor of apoptosis protein 1	105176	106003	F		41	27	40	36	36	36	112	111	33	114			94	17	17
122	lef6	late expression factor 6	10600	106392	F		40	28	39	35	35	35	113	112	32	115	21	34	80
123	dapu123	putative uncharacterized protein with coiled-coil and DUF919 domains	106649	106419	R		39	29	38	34	34	34	114	113	31	116	20	35
124	trgf	tryptophan repeat gene family protein	108071	106692	R	L	38	30	37	33	33	33	115	114	30	117
125	dapu125	putative uncharacterized protein with signal peptide	108070	108633	F	E	37		36	32	32	32	116	115	29	118
126	dapu126	putative uncharacterized protein with 5 tm domains	109357	108671	R	E, L	36		35	30	31	31	117	116	27	119
127	iap3	inhibitor of apoptosis protein 3	109457	110263	F	E	35		34		30	30	118	117		120		116
128	rrss	ribonucleotide reductase small subunit	11141	110322	R	E	34											137
129	dapu129	putative uncharacterized protein	111397	111486	F		33
130	rrls	ribonucleotide reductase large subunit	111617	113398	F	E	32
131	dUTPase	dUTPase	114449	113496	R	E	31											141
132	dapu132	putative uncharacterized protein	114477	114698	F
	hr5	homologous repeat 5	114500	114702
133	ctl2	conotoxin-like protein 2	114863	114705	R	L	30											63
134	Sod	superoxide dismutase	114998	115456	F	L	29	31	32		29	28	121	121		122	115	110	59
135	fgf	fibroblast growth factor	116269	115712	R	E, L	27	32	29	27	28	27	123	123	25	124			123
	non-hr	non-homologous repeat	116484	116938
136	dapu136	putative uncharacterized protein with DUF1247 domain	117622	116993	R		26	34	27	26	26	26	124	126	24	125	25	38
137	vubi	viral ubiquitin	117639	117983	F	L	25	35	26	25	25	25	125	127	23	126	26	39	54
138	p31	nuclear matrix associated phosphoprotein	118809	118024	R		24	36	25	24	24	24	126	128	22	127	28	40	57
139	lef11	late expression factor 11	119126	118748	R	L	23	37	24	23	23	23	127	129	21	128	29	41	58	23
140	NUDIX	phosphohydrolase	119724	119095	R	E, L	22	38	23	22	22	22	128	130	20	129	30	42	69
141	Fp	fusion protein	122017	120047	R	E, L	21	23	22	21	21	21	129	131	19	130	117	126	31		104
142	pif2	per os infectivity factor 2	123428	12228	R		20	22	12	20	10	20	130	132	18	131	148	138	48	55	38
143	arif	actin rearrangement inducing factor	123452	124492	F	E	19	21	13	19	11	19	131	133	17	132		139
144	dapu144	putative uncharacterized protein with DUF1477 domain	124971	124657	R	L	18	19	14	18	12	18	132	134	16	133	126
145	dapu145	putative uncharacterized protein with DUF1383 domain	124983	126050	F		17	18	15	17	13	17	133	135	15	134	125
146	dapu146	putative uncharacterized protein with DUF1251 domain	126711	126088	R	L	16	17	16	16	14	16	134	136	14	135		128
147	odv-e26	occlusion derived envelope protein	127273	12668	R	E	15	16	17		15	15	135	137		136
148	egt	ecdysteroid UDP-glucosyltransferase	128946	127456	R	E, L	14	15	18	14	16	14	136	138	12	138	141	132	141
149	lef1	late expression factor 1	129000	129731	F		13	14	19	13	17	13	137	139	11	139	138	134	74	68	45
150	dapu150	putative uncharacterized protein with coiled-coil and DUF3627 domains	129695	130645	F	E, L	12	13	20	12	18	12	138	140	10	140	137	135	73
151	odv-ec27	occlusion derived envelope/capsid protein	131243	130662	R	E												155
152	dapu152	putative uncharacterized protein with DUF1386 domain	132291	131296	R	E, L	11	11	10	10	9	10	140	142	8	141		31
153	dapu153	putative uncharacterized protein	132290	132436	F
154	ptp1	protein tyrosine phosphatase 1	132448	132981	F	L	10	1	9	9	8	9	141	143	7	142
155	ptp2	protein tyrosine phosphatase 2	132959	133441	F		9
156	bro c	baculovirus repeated open reading frame c	134520	133513	R	E		2	7		6	6	144				69
157	dapu157	putative uncharacterized protein with DUF325 domain	135009	134569	R	E	8	4	5	6	5	5	145	146	6	145		26
158	dapu158	putative uncharacterized protein with coiled-coil, DUF2576 domains and disorder	135054	135287	F	L	7	5	4	5	4	4	146	147	5	146
159	lef2	late expression factor 2	13529	135904	F	L	6	6	3	4	3	3	147	148	4	147	136	118	41	57	25
160	dapu160	putative uncharacterized protein	135936	136331	F	L	5		2	2	2	2			3
161	dapu161	putative uncharacterized protein	136394	136681	F		4
